# Supplementary material for: Mycobacterium tuberculosis PE_PGRS19 Induces Pyroptosis through a Non-Classical Caspase-11/GSDMD Pathway in Macrophages
Source: Microorganisms. 2022 Dec 14;10(12):2473. doi: 10.3390/microorganisms10122473 (PMC9785159; doi:10.3390/microorganisms10122473)
Supplement: Supplementary file 1 [file microorganisms-10-02473-s001.zip]

Archive with 1 entries (1 files):
- microorganisms-2095839-supplementary.pdf
